# Supplementary material for: Transference-focused psychotherapy as an aid to learning psychodynamic psychotherapy: qualitative analysis of UK psychiatry trainees’ views
Source: BJPsych Bull. 2022 Feb;46(1):57–63. doi: 10.1192/bjb.2020.129 (PMC8914862; doi:10.1192/bjb.2020.129)
Supplement: Supplementary file 1 [file S2056469420001291sup.zip]

Archive with 3 entries (3 files):
- S2056469420001291sup001.pdf
- S2056469420001291sup002.pdf
- S2056469420001291sup003.pdf
